# Supplementary material for: Impact of Genomic Mutation on Melanoma Immune Microenvironment and IFN-1 Pathway-Driven Therapeutic Responses
Source: Cancers (Basel). 2024 Jul 17;16(14):2568. doi: 10.3390/cancers16142568 (PMC11274745; doi:10.3390/cancers16142568)
Supplement: Supplementary file 1 [file cancers-16-02568-s001.zip]

Archive with 5 entries (5 files):
- Figure 1 Supp.jpg
- Figure 2 Supp.jpg
- Figure 3 Supp.jpg
- Figure 4 Supp.jpg
- Figure 5 Supp.jpg
